# Supplementary material for: Discovery of Novel Androgen Receptor Ligands by Structure-based Virtual Screening and Bioassays
Source: Genomics Proteomics Bioinformatics. 2019 Jan 9;16(6):416–27. doi: 10.1016/j.gpb.2018.03.007 (PMC6411960; doi:10.1016/j.gpb.2018.03.007)
Supplement: Supplementary data 1 [file mmc1.xlsx]

## Sheet: Sheet1
Table S1 Compounds selected for bioassays by virtual screening in this study
Group	Molecular structure	ChemBridge ID	Code in the current study	Remarks
1		5253552	HBP1-2
		5160320	HBP1-3
		7038724	HBP1-11
2		29975894	HBP1-14
		23504095	HBP1-25
		47098292	HBP1-55
3		67575741	HBP1-18
		45748011	HBP1-23
		67399712	HBP1-49
4		9321840	HBP1-15
		9336708	HBP1-19
		9309204	HBP1-59	Unobtainable
5		7938353	HBP1-4
		7988770	HBP1-8
		12684636	HBP1-41
6		9130366	HBP1-20
		9131303	HBP1-21
		9335861	HBP1-31
7		7959238	HBP1-54
		5319575	HBP1-1
		5522996	HBP1-58
8		61497324	HBP1-13
		61470461	HBP1-30
		72368678	HBP1-48
9		26157161	HBP1-17
		19207892	HBP1-29
		34076902	HBP1-38
10		52648746	HBP1-32
		51901988	HBP1-33
		44105796	HBP1-60	Unobtainable
11		9193256	HBP1-5
		9018020	HBP1-7
		9028774	HBP1-43
12		7643691	HBP1-6
		7360530	HBP1-9
		7561357	HBP1-22
13		52097712	HBP1-27
		85407461	HBP1-28
		68076715	HBP1-40
14		5786552	HBP1-10
		70998310	HBP1-37
		87796821	HBP1-52
15		64478712	HBP1-39
		10141511	HBP1-50
		11841848	HBP1-57
16		55262375	HBP1-12
		50612675	HBP1-36
		36136151	HBP1-45
17		9041794	HBP1-44
		9056746	HBP1-51
		88656105	HBP1-46
18		87985300	HBP1-24
		87794151	HBP1-26
		38420114	HBP1-35
19		12701760	HBP1-16
		80476170	HBP1-34
		83645890	HBP1-56
20		22706757	HBP1-42
		59817232	HBP1-47
		94754584	HBP1-53
